# Supplementary material for: Environmental regulation, R&D investment, and green technology innovation in China: Based on the PVAR model
Source: PLoS One. 2022 Oct 3;17(10):e0275498. doi: 10.1371/journal.pone.0275498 (PMC9529096; doi:10.1371/journal.pone.0275498)
Supplement: S1 File — (CSV) [file pone.0275498.s001.csv]

year	province	Environmental regulation	FTE of R&D personnel	Internal expenditure of R&D funds	Sales revenue of new products	Industrial added value	Total investment in industrial pollution control/total industrial output value	Total industrial waste water discharge	Total industrial exhaust emissions	Industrial waste production	Green process innovation	Green product innovation
2009	±±¾©	1.72	41515	1137030	28314951	9353.32	1.72	8713	4408	1242.4	0.6512	1971.3265
2009	Ìì½ò	1.38	30055	1238392	28262709	5050.4	1.38	19441	5983	1515.7	0.1875	1049.11
2009	ºÓ±±	1.44	36393	933016	11634045	13709.5	1.44	110058	50779	21975.8	0.075	63.6391
2009	É½Î÷	2.14	32692	603934	6296160	5733.35	2.14	39720	23693	14742.9	0.0734	80.559
2009	ÄÚÃÉ¹Å	1.59	12300	390612	3340301	6091.12	1.59	28616	24844	12108.3	0.0929	50.9438
2009	ÁÉÄþ	1.35	48084	1654323	25868782	11023.49	1.35	75159	25211	17221.4	0.0937	219.9887
2009	¼ªÁÖ	0.91	14671	329615	28925805	5284.69	0.91	37563	7124	3940.5	0.1087	594.8446
2009	ºÚÁú½­	1.26	27649	627240	5097624	7065	1.26	34188	9977	5274.7	0.1429	103.1079
2009	ÉÏº£	1.06	67397	2365150	54440825	12188.85	1.06	41192	10059	2254.6	0.2278	1017.479
2009	½­ËÕ	1.07	222360	5707105	85236348	25741.15	1.07	256160	27432	8027.8	0.0883	292.2859
2009	Õã½­	0.86	150613	3301031	63482974	18780.44	0.86	203442	18860	3909.7	0.083	280.6352
2009	°²»Õ	1.38	37608	907544	15333831	7364.18	1.38	73441	15273	8470.8	0.0758	157.7801
2009	¸£½¨	0.71	46394	1144347	17674924	9249.13	0.71	142747	10497	6348.9	0.058	110.7501
2009	½­Î÷	0.92	19942	582649	5094716	5500.25	0.92	67192	8286	8898.2	0.0652	60.381
2009	É½¶«	1.36	129808	4567136	71919279	25965.91	1.36	182673	35127	14137.9	0.112	310.0799
2009	ºÓÄÏ	0.62	69581	1334943	17710388	15012.46	0.62	140325	22186	10785.8	0.0866	102.1969
2009	ºþ±±	1.16	50383	1205733	18116899	9230.68	1.16	91324	12523	5561.5	0.0844	165.5895
2009	ºþÄÏ	1.12	37995	1096144	23187749	9200	1.12	96396	10973	5092.8	0.0818	206.1833
2009	¹ã¶«	0.61	228780	5523733	82955488	31084.4	0.61	188844	22682	4740.9	0.1437	383.5792
2009	¹ãÎ÷	1.70	12030	324191	8223781	5955.65	1.70	161596	13184	5693.1	0.033	45.5679
2009	º£ÄÏ	1.19	1046	22616	249246	1223.28	1.19	7031	1353	200.9	0.1425	29.0331
2009	ÖØÇì	1.68	23254	564856	19029836	4122.51	1.68	65684	12587	2551.8	0.051	235.4513
2009	ËÄ´¨	0.73	44337	817664	21846719	10505.3	0.73	105910	13410	8596.9	0.0821	170.7884
2009	¹óÖÝ	0.54	7232	187695	1891156	2741.9	0.54	13478	7786	7317.4	0.0959	66.1674
2009	ÔÆÄÏ	1.29	6784	151147	2739668	4741.31	1.29	32375	9484	8672.8	0.0938	54.2167
2009	Î÷²Ø	0.61	378	6376	48166	342.19	0.61	942	15	11.1	0.3535	49.7531
2009	ÉÂÎ÷	1.46	25888	582497	6566624	5465.79	1.46	49137	11032	5546.7	0.0832	99.9247
2009	¸ÊËà	1.31	10234	189931	2348957	2702.4	1.31	16364	6314	3150.2	0.1046	90.9454
2009	Çàº£	1.13	1551	41322	542937	783.61	1.13	8404	3308	1347.6	0.06	41.5738
2009	ÄþÏÄ	2.12	3568	77591	963234	889.2	2.12	21542	4701	1398.3	0.0322	34.8476
2009	ÐÂ½®	1.83	5018	140932	1034710	3523.16	1.83	24201	6975	3206.1	0.1025	30.0944
2010	±±¾©	1.64	45672.05	1392783.9	31559101.5	14113.58	1.64	8198	4750	1268.9	0.9927	2219.83
2010	Ìì½ò	1.19	38941.25	1673081.8	33287078.5	9224.46	1.19	19680	7686	1862.4	0.3156	1138.8608
2010	ºÓ±±	1.82	43945.7	1259602.3	15313167	20394.26	1.82	114232	56324	31688.2	0.1008	75.7162
2010	É½Î÷	2.25	32583.95	749912.5	7453042.5	9200.86	2.25	49881	35190	18270.3	0.089	72.1207
2010	ÄÚÃÉ¹Å	2.05	14972.4	546123.3	4264601.5	11672	2.05	39536	27488	16996	0.1389	50.757
2010	ÁÉÄþ	1.12	47798.6	2200692.8	27734185.5	18457.27	1.12	71521	26955	17272.9	0.1595	239.6065
2010	¼ªÁÖ	1.43	16277.4	409168.9	26500718	8667.58	1.43	38656	8240	4641.6	0.1682	514.2016
2010	ºÚÁú½­	1.27	33655	732641.2	5342218.5	10368.6	1.27	38921	10111	5404.6	0.1905	98.1365
2010	ÉÏº£	0.78	73271.85	2901388.3	66081388.5	17165.98	0.78	36696	12969	2448.4	0.3294	1268.0307
2010	½­ËÕ	1.13	254903.55	7353024.3	116828727.5	41425.48	1.13	263760	31213	9063.8	0.1363	384.2585
2010	Õã½­	1.20	177258.7	4050050.2	81988457.5	27722.31	1.20	217426	20434	4267.6	0.1145	338.6167
2010	°²»Õ	1.46	46941.35	1267923.9	23579970.5	12359.33	1.46	70971	17849	9158.2	0.1261	240.6655
2010	¸£½¨	0.88	60948.65	1544170.1	24406919	14737.12	0.88	124168	13507	7486.6	0.1015	168.1362
2010	½­Î÷	1.66	21955.65	676241.5	7256713	9451.26	1.66	72526	9812	9407.3	0.103	79.0963
2010	É½¶«	1.24	155319.95	5999195	91881680	39169.92	1.24	208257	43837	16038.5	0.1461	342.6727
2010	ºÓÄÏ	0.57	81707.05	1736089.3	21605977	23092.36	0.57	150406	22709	10713.8	0.1256	117.5331
2010	ºþ±±	0.92	60832.2	1656642.9	24555537	15967.61	0.92	94593	13865	6813	0.1385	213.0244
2010	ºþÄÏ	0.66	47736.3	1456958.4	30391479	16037.96	0.66	95605	14673	5773.3	0.1382	261.8797
2010	¹ã¶«	3.08	287520.05	7259072.7	113389112	46013.06	3.08	187031	24092	5455.8	0.2125	523.5467
2010	¹ãÎ÷	1.71	16092.5	455491.2	10242342.5	9569.85	1.71	165211	14520	6231.7	0.0515	55.0774
2010	º£ÄÏ	1.14	1316.55	40188.2	799895.5	2064.5	1.14	5782	1360	212.1	0.2807	108.7686
2010	ÖØÇì	2.22	25452.75	754415.4	24655082	7925.58	2.22	45180	10943	2837.4	0.1344	418.1634
2010	ËÄ´¨	0.52	40587.9	931165	21424946.5	17185.48	0.52	93444	20107	11239.2	0.1377	171.6877
2010	¹óÖÝ	0.65	8398	231456.1	3166636.5	4602.16	0.65	14130	10192	8187.7	0.1416	97.4059
2010	ÔÆÄÏ	1.47	8559.35	225213.1	3273938.5	7224.18	1.47	30926	10978	9392.4	0.1408	63.8239
2010	Î÷²Ø	0.06	200	4006.5	32947	507.46	0.06	736	16	11.1	0.665	43.1752
2010	ÉÂÎ÷	1.77	28358.25	774632.5	8111847.5	10123.48	1.77	45487	13510	6892.3	0.1536	123.1133
2010	¸ÊËà	1.55	9770.3	223923.7	3687920.5	4120.75	1.55	15352	6252	3745.5	0.1626	145.483
2010	Çàº£	1.26	1692	61643.5	314725	1350.43	1.26	9031	3952	1783.3	0.0915	21.3137
2010	ÄþÏÄ	2.04	3767.4	98235.2	1174573	1689.65	2.04	21977	16324	2465.5	0.0414	28.8122
2010	ÐÂ½®	1.44	5870.55	182141.8	1798110	5437.47	1.44	25413	9310	3914.1	0.1407	46.5384
2011	±±¾©	1.31	49829.1	1648537.8	34803252	16251.93	1.31	8633	4897	1126	1.1089	2374.7571
2011	Ìì½ò	1.55	47827.5	2107771.6	38311448	11307.28	1.55	19795	8919	1752	0.3711	1257.5025
2011	ºÓ±±	2.54	51498.4	1586188.6	18992289	24515.76	2.54	118505	77185	45129	0.1018	78.8654
2011	É½Î÷	2.21	32475.9	895890.9	8609925	11237.55	2.21	39665	42195	27556	0.1027	78.6897
2011	ÄÚÃÉ¹Å	2.76	17644.8	701634.5	5188902	14359.88	2.76	39409	30063	23584	0.1543	55.7612
2011	ÁÉÄþ	1.69	47513.2	2747062.6	29599589	22226.7	1.69	90457	31701	28270	0.1478	196.7694
2011	¼ªÁÖ	0.96	17883.8	488722.8	24075631	10568.83	0.96	41884	10637	5379	0.1825	415.8162
2011	ºÚÁú½­	1.21	39661	838042.3	5586813	12582	1.21	44072	10377	6017	0.2081	92.3959
2011	ÉÏº£	0.75	79146.7	3437626.6	77721952	19195.69	0.75	44626	13704	2442	0.3159	1278.9042
2011	½­ËÕ	1.17	287447.1	8998943.5	148421107	49110.27	1.17	246298	48183	10475	0.161	486.6976
2011	Õã½­	0.74	203904.4	4799069.4	100493941	32318.85	0.74	182240	24790	4446	0.1528	475.2019
2011	°²»Õ	1.75	56274.7	1628303.7	31826110	15300.65	1.75	70720	30411	11473	0.1359	282.638
2011	¸£½¨	1.13	75503.3	1943993.1	31138914	17560.18	1.13	177186	14973	4415	0.0893	158.4082
2011	½­Î÷	2.06	23969.3	769834	9418710	11702.82	2.06	71196	16102	11372	0.1186	95.4567
2011	É½¶«	1.35	180831.9	7431253.9	111844081	45361.85	1.35	187245	50452	19533	0.1763	434.8024
2011	ºÓÄÏ	0.61	93833.1	2137235.6	25501566	26931.03	0.61	138654	40791	14574	0.1388	131.4386
2011	ºþ±±	1.32	71281.4	2107552.7	30994175	19632.26	1.32	104434	22841	7596	0.1456	229.8064
2011	ºþÄÏ	0.65	57477.6	1817772.8	37595209	19669.56	0.65	97197	16779	8487	0.1606	306.9936
2011	¹ã¶«	0.62	346260.1	8994412.3	143822736	53210.28	0.62	178626	31465	5849	0.2464	666.0313
2011	¹ãÎ÷	1.38	20155	586791.3	12260904	11720.87	1.38	101234	29853	7438	0.0846	88.5107
2011	º£ÄÏ	1.11	1587.1	57760.4	1350545	2522.66	1.11	6820	1676	421	0.2829	151.4658
2011	ÖØÇì	2.59	27651.5	943974.8	30280328	10011.37	2.59	33954	9121	3299	0.2159	652.9578
2011	ËÄ´¨	0.67	36838.8	1044666	21003174	21026.68	0.67	80420	23172	12684	0.1808	180.6324
2011	¹óÖÝ	1.14	9564	275217.2	4442117	5701.84	1.14	20626	10820	7598	0.146	113.7709
2011	ÔÆÄÏ	1.34	10334.7	299279.1	3808209	8893.12	1.34	47228	17545	17335	0.1083	46.3805
2011	Î÷²Ø	4.66	22	1637	17728	605.83	4.66	363	114	301	0.779	22.7954
2011	ÉÂÎ÷	1.23	30828.5	966767.9	9657071	12512.3	1.23	40806	15704	7118	0.1966	151.7732
2011	¸ÊËà	1.19	9306.6	257916.4	5026884	5020.37	1.19	19720	12892	6524	0.1283	128.4469
2011	Çàº£	1.57	1833	81964.9	86513	1670.44	1.57	8677	5226	12017	0.0644	3.3377
2011	ÄþÏÄ	2.73	3966.8	118879.3	1385912	2102.21	2.73	19285	10056	3344	0.0643	42.4022
2011	ÐÂ½®	2.01	6723.1	223351.5	2561510	6610.05	2.01	28769	11868	5219	0.1441	55.8599
2012	±±¾©	1.92	53510	1973442	33176311	17879.4	1.92	9190	3264	1104	1.3188	2447.0457
2012	Ìì½ò	1.22	60681	2558685	44601011	12893.88	1.22	19117	9032	1820	0.4302	1488.2283
2012	ºÓ±±	1.83	55979	1980850	24576633	26575.01	1.83	122645	67647	45576	0.1127	104.1964
2012	É½Î÷	2.71	31542	1069590	9283912	12112.83	2.71	48108	38124	29031	0.1051	80.5453
2012	ÄÚÃÉ¹Å	2.80	21509	858477	5814946	15880.58	2.80	33618	28133	24226	0.1847	67.634
2012	ÁÉÄþ	2.75	52064	2894569	31936021	24846.43	2.75	87168	31917	27280	0.1698	218.1944
2012	¼ªÁÖ	0.87	24365	604326	21577965	11939.24	0.87	44842	10316	4731	0.1994	360.2975
2012	ºÚÁú½­	1.59	36256	906170	5655068	13691.58	1.59	58355	10445	6313	0.1823	75.2879
2012	ÉÏº£	0.66	82355	3715075	73999056	20181.72	0.66	46359	13361	2199	0.3259	1195.0887
2012	½­ËÕ	1.22	342262	10803107	178454188	54058.22	1.22	236094	48623	10224	0.1833	605.0498
2012	Õã½­	1.08	228618	5886071	112839734	34665.33	1.08	175416	23967	4461	0.1701	553.5584
2012	°²»Õ	1.92	73356	2089814	37318538	17212.05	1.92	67175	29645	12022	0.1581	342.8689
2012	¸£½¨	1.13	90280	2381656	32911524	19701.78	1.13	106319	14739	7720	0.153	255.5673
2012	½­Î÷	2.44	23877	925985	12871344	12948.88	2.44	67871	14814	11134	0.138	137.1932
2012	É½¶«	1.48	204398	9056007	129131803	50013.24	1.48	183634	45420	18343	0.2022	521.9615
2012	ºÓÄÏ	0.71	102846	2489651	25762027	29599.31	0.71	137356	35002	15250	0.1578	137.3185
2012	ºþ±±	1.28	77087	2633099	36984125	22250.45	1.28	91609	19513	7611	0.1874	311.4912
2012	ºþÄÏ	0.86	69784	2290877	47689791	22154.23	0.86	97133	15888	8116	0.1829	393.6864
2012	¹ã¶«	0.46	424563	10778634	154028478	57067.92	0.46	186126	27078	5965	0.2604	702.7834
2012	¹ãÎ÷	1.46	20845	702225	12369278	13035.1	1.46	110671	27611	7964	0.0891	84.5787
2012	º£ÄÏ	1.57	2767	78093	1344677	2855.54	1.57	7465	1960	386	0.291	137.0539
2012	ÖØÇì	1.64	31577	1171045	24299198	11409.6	1.64	30611	8360	3115	0.2711	577.3715
2012	ËÄ´¨	0.75	50533	1422310	20959773	23872.8	0.75	69984	21910	13187	0.2272	199.4638
2012	¹óÖÝ	1.01	12135	315079	3832764	6852.2	1.01	23399	14312	7835	0.1504	84.1522
2012	ÔÆÄÏ	1.28	12321	384430	4468160	10309.47	1.28	42811	14955	16038	0.1397	60.5407
2012	Î÷²Ø	0.57	78	5312	21004	701.03	0.57	353	114	366	0.8416	25.2149
2013	±±¾©	2.22	58036	2130618	36727656	19500.56	2.22	9486	3692	1044	1.3711	2582.4173
2013	Ìì½ò	1.33	68175	3000377	55696886	14370.16	1.33	18692	8080	1592	0.5066	1963.6471
2013	ºÓ±±	1.73	65049	2327418	29160256	28301.41	1.73	109876	79121	43289	0.1218	125.5358
2013	É½Î÷	2.68	34024	1237698	10272735	12602.24	2.68	47795	41276	30520	0.1054	85.8989
2013	ÄÚÃÉ¹Å	3.01	26990	1004406	6285040	16832.38	3.01	36986	31128	20081	0.1909	71.2627
2013	ÁÉÄþ	1.28	59090	3331303	40931774	27077.65	1.28	78286	29444	26759	0.2013	304.3515
2013	¼ªÁÖ	0.81	23709	698136	7031878	12981.46	0.81	42656	9804	4591	0.2275	123.2569
2013	ºÚÁú½­	2.08	37296	950335	5825023	14382.93	2.08	47796	10622	6094	0.2229	90.2936
2013	ÉÏº£	0.87	92136	4047800	76883835	21602.12	0.87	45426	13344	2054	0.3552	1264.0357
2013	½­ËÕ	1.49	393942	12395745	197142112	59161.75	1.49	220559	49797	10856	0.2104	701.0437
2013	Õã½­	1.04	263507	6843562	148820993	37568.49	1.04	163674	24565	4300	0.1951	772.9403
2013	°²»Õ	2.66	86000	2477246	43790809	19038.87	2.66	70972	28335	11937	0.1711	393.6451
2013	¸£½¨	1.30	100200	2791966	34400997	21759.64	1.30	104658	16183	8535	0.1682	265.899
2013	½­Î÷	1.67	29519	1106443	16829309	14338.5	1.67	68230	15574	11518	0.1504	176.5526
2013	É½¶«	1.55	227403	10528097	142841782	54684.33	1.55	181179	47160	18172	0.2218	579.4545
2013	ºÓÄÏ	0.90	125091	2953410	47914474	32155.86	0.90	130789	37665	16270	0.1741	259.3837
2013	ºþ±±	1.02	85826	3117987	46544784	24668.49	1.02	84993	19987	8181	0.218	411.3151
2013	ºþÄÏ	0.95	73558	2703987	57246324	24501.67	0.95	92311	17276	7806	0.2087	487.6452
2013	¹ã¶«	0.57	426330	12374791	180137410	62163.97	0.57	170463	28434	5912	0.3035	879.5398
2013	¹ãÎ÷	1.52	20700	817063	15866038	14378	1.52	89508	21369	7676	0.1213	133.8303
2013	º£ÄÏ	0.85	2882	93567	1601202	3146.46	0.85	6744	4721	415	0.2649	134.7802
2013	ÖØÇì	1.37	36605	1388199	26961130	12656.69	1.37	33451	9532	3162	0.2743	584.2647
2013	ËÄ´¨	0.89	58148	1688902	24758761	26260.77	0.89	64864	19761	14007	0.2663	251.0226
2013	¹óÖÝ	1.37	16049	342541	3683200	8006.79	1.37	22898	24467	8194	0.1441	66.2941
2013	ÔÆÄÏ	1.68	11811	454278	4433810	11720.91	1.68	41844	15958	16040	0.1587	60.0445
2013	Î÷²Ø	3.50	81	4617	23454	807.67	3.50	400	115	362	0.9213	26.7526
2013	ÉÂÎ÷	1.38	45809	1401480	10154791	16045.21	1.38	34871	16280	7491	0.2736	173.1673
2013	¸ÊËà	2.81	12472	400743	6185275	6268.01	2.81	20171	12677	5907	0.1617	159.6006
2013	Çàº£	1.75	2039	89540	125430	2101.05	1.75	8395	5621	12377	0.0796	4.7525
2013	ÄþÏÄ	2.82	4817	167494	2796416	2565.06	2.82	15708	8909	3277	0.092	100.2508
2013	ÐÂ½®	3.81	6668	314257	3533318	8360.24	3.81	34718	18465	9283	0.1338	56.5643
2014	±±¾©	2.93	57761	2335010	42470008	21330.83	2.93	9174	3569	1021	1.5497	3085.5413
2014	Ìì½ò	1.77	79014	3228057	56651106	15726.93	1.77	19011	8800	1735	0.5323	1917.3867
2014	ºÓ±±	1.55	75142	2606711	33340326	29421.15	1.55	108562	72732	41928	0.1318	149.3593
2014	É½Î÷	2.30	35775	1247027	9246772	12761.49	2.30	49250	36025	30199	0.1105	80.0769
2014	ÄÚÃÉ¹Å	3.16	27068	1080287	5573230	17770.19	3.16	39325	36117	23191	0.1802	56.505
2014	ÁÉÄþ	0.95	63374	3242303	40369623	28626.58	0.95	90631	34528	28666	0.1861	262.4395
2014	¼ªÁÖ	0.71	24395	789431	16599926	13803.14	0.71	42192	9451	4944	0.2439	293.3538
2014	ºÚÁú½­	1.21	37509	955820	5272813	15039.38	1.21	41984	12091	6312	0.249	87.3167
2014	ÉÏº£	1.06	93868	4492192	84469638	23567.7	1.06	43939	13007	1925	0.4003	1434.8162
2014	½­ËÕ	1.35	422865	13765378	235409275	65088.32	1.35	204890	59653	10925	0.2363	854.5803
2014	Õã½­	1.18	290339	7681473	165078596	40173.03	1.18	149380	26958	4542	0.2221	912.64
2014	°²»Õ	2.06	95287	2847303	52808808	20848.75	2.06	69580	29233	12000	0.1881	476.5596
2014	¸£½¨	0.80	110892	3153831	35117053	24055.76	0.80	102052	18383	4835	0.192	280.3302
2014	½­Î÷	1.47	28803	1284642	17563827	15714.63	1.47	64856	15613	10821	0.1721	192.3951
2014	É½¶«	1.39	230800	11755482	145558220	59426.59	1.39	180022	52095	19199	0.2365	579.1834
2014	ºÓÄÏ	0.84	134256	3372310	51689500	34938.24	0.84	128048	39629	15917	0.1903	281.5429
2014	ºþ±±	1.16	91456	3629506	52745891	27379.22	1.16	81657	21702	8006	0.2459	473.6316
2014	ºþÄÏ	0.79	77428	3100446	63103689	27037.32	0.79	82271	16051	6934	0.2569	599.5287
2014	¹ã¶«	0.45	424872	13752869	203133184	67809.85	0.45	177554	29794	5665	0.3183	953.6196
2014	¹ãÎ÷	1.28	22793	848808	13484220	15672.89	1.28	72936	18631	8038	0.1573	135.3765
2014	º£ÄÏ	0.60	3484	111010	1482605	3500.72	0.60	7956	2638	515	0.3151	133.4574
2014	ÖØÇì	1.18	43797	1664720	36107819	14262.6	1.18	34968	9290	3068	0.3014	762.9659
2014	ËÄ´¨	1.01	62145	1960112	27112961	28536.66	1.01	67577	20054	14246	0.2801	266.1351
2014	¹óÖÝ	1.84	15659	410132	4083736	9266.39	1.84	32674	23208	7394	0.1464	64.5386
2014	ÔÆÄÏ	1.19	12980	516572	5182591	12814.59	1.19	40443	16664	14481	0.179	72.3946
2014	Î÷²Ø	1.56	130	2943	0	920.83	1.56	431	170	383	0.9354	0
2014	ÉÂÎ÷	1.61	50753	1606946	11267648	17689.94	1.61	36163	16543	8682	0.2882	183.5495
2014	¸ÊËà	2.10	14380	464410	7193529	6836.82	2.10	19742	12290	6141	0.1791	188.444
2014	Çàº£	1.30	2068	92528	85659	2303.32	1.30	8214	6439	12423	0.0851	3.1636
2014	ÄþÏÄ	2.86	5799	186518	1912824	2752.1	2.86	15147	10717	3694	0.0931	64.7143
2014	ÐÂ½®	4.24	6688	357812	4837892	9273.46	4.24	32799	22116	7790	0.1479	77.1531
2015	±±¾©	1.79	50773	2440875	35640401	23014.59	1.79	151733	3676	710	0.1474	228.29
2015	Ìì½ò	0.76	84291	3526665	57277739	16538.19	0.76	93008	8355	1546	0.1607	556.5863
2015	ºÓ±±	1.33	79452	2858051	34762445	29806.11	1.33	310568	78570	35372	0.0702	81.8884
2015	É½Î÷	2.02	28927	1008950	8333433	12766.49	2.02	145252	33721	31794	0.0606	39.5386
2015	ÄÚÃÉ¹Å	3.01	29190	1186261	6648406	17831.51	3.01	110861	35855	26669	0.1028	38.3448
2015	ÁÉÄþ	1.02	49097	2418803	33373490	28669.02	1.02	260045	34017	32434	0.0878	102.2171
2015	¼ªÁÖ	0.79	23202	861541	18227484	14063.13	0.79	126908	10524	5385	0.0985	127.6283
2015	ºÚÁú½­	1.04	31762	880392	5110495	15083.67	1.04	148595	10843	7495	0.0904	30.614
2015	ÉÏº£	0.88	94981	4742443	74709344	25123.45	0.88	224147	12802	1868	0.1052	312.8309
2015	½­ËÕ	1.36	441304	15065065	244632694	70116.38	1.36	621303	57883	10701	0.1016	354.5982
2015	Õã½­	1.03	316672	8535689	188391393	42886.49	1.03	433822	26841	4486	0.0922	405.013
2015	°²»Õ	2.00	96791	3221422	58822307	22005.63	2.00	280626	30794	13059	0.0678	181.2823
2015	¸£½¨	0.88	99180	3469810	35255547	25979.82	0.88	256868	17204	4956	0.0931	126.3513
2015	½­Î÷	1.41	31321	1474968	20586019	16723.78	1.41	223232	17055	10777	0.0666	81.9951
2015	É½¶«	1.10	241395	12917718	146984304	63002.33	1.10	559908	56808	19798	0.099	230.9208
2015	ºÓÄÏ	0.80	131051	3688252	57894206	37002.16	0.80	433487	36286	14722	0.0764	119.4939
2015	ºþ±±	0.84	86813	4072726	56769152	29550.19	0.84	313785	23643	7750	0.0856	164.4634
2015	ºþÄÏ	1.86	83821	3525450	73497969	28902.21	1.86	314107	15320	7126	0.0859	218.3845
2015	¹ã¶«	0.40	411059	15205497	226425002	72812.55	0.40	911523	30547	5609	0.0768	238.9258
2015	¹ãÎ÷	1.55	19000	769190	16333703	16803.12	1.55	220066	16773	6977	0.0689	66.9919
2015	º£ÄÏ	0.60	3325	111841	1330871	3702.76	0.60	39123	2339	422	0.0884	31.7752
2015	ÖØÇì	0.88	45129	1996609	45351174	15717.27	0.88	149799	9928	2828	0.0967	278.9897
2015	ËÄ´¨	0.72	56841	2238051	28924767	30053.1	0.72	341607	16538	12316	0.0811	78.0778
2015	¹óÖÝ	1.31	14916	457303	3944834	10502.56	1.31	112803	18288	7055	0.076	28.5555
2015	ÔÆÄÏ	1.03	16381	619588	5132031	13619.17	1.03	173333	15549	14109	0.0671	25.2821
2015	Î÷²Ø	0.81	43	2602	56367	1026.39	0.81	5883	183	400	0.1587	8.7174
2015	ÉÂÎ÷	1.33	45052	1725829	10409950	18021.86	1.33	168122	17303	9330	0.0925	53.4515
2015	¸ÊËà	1.80	12578	486077	5740962	6790.32	1.80	67072	13293	5824	0.0788	66.609
2015	Çàº£	1.44	1285	65029	228191	2417.05	1.44	23663	5405	14868	0.055	5.1937
2015	ÄþÏÄ	2.98	5470	200453	2826884	2911.77	2.98	32025	8760	3430	0.0659	63.935
2015	ÐÂ½®	3.10	7188	366180	4943911	9324.8	3.10	99952	20087	7263	0.0732	38.8361
2016	±±¾©	2.63	51143	2548433	40858562	25669.13	2.63	166419	3820	629.1	0.1502	239.1237
2016	Ìì½ò	0.30	78336	3499551	56428282	17885.39	0.30	91534	8637	1490	0.1759	555.0594
2016	ºÓ±±	1.25	82971	3086608	39231360	32070.45	1.25	288795	75051	33236.1	0.0808	98.7992
2016	É½Î÷	4.03	29450	976283	10850063	13050.41	4.03	139291	38268	28844.6	0.0632	52.5671
2016	ÄÚÃÉ¹Å	2.52	30126	1279853	7796103	18128.1	2.52	104696	32259	24761.8	0.1121	48.2084
2016	ÁÉÄþ	0.79	49254	2420637	33872375	22246.9	0.79	228202	32321	22821.7	0.0785	119.5448
2016	¼ªÁÖ	0.57	23469	908602	26276146	14776.8	0.57	97073	10146	4006.4	0.1329	236.2411
2016	ºÚÁú½­	1.13	32219	884925	5026218	15386.09	1.13	138335	10876	6940.4	0.0985	32.1882
2016	ÉÏº£	0.73	98671	4900778	90334750	28178.65	0.73	220759	13244	1680.1	0.1196	383.2897
2016	½­ËÕ	0.99	451885	16575418	280846698	77388.28	0.99	616624	52828	11648.5	0.1136	412.3426
2016	Õã½­	1.38	321845	9357877	213968302	47251.36	1.38	430857	25424	4262.6	0.1026	464.5993
2016	°²»Õ	2.04	99451	3709224	73210508	24407.62	2.04	240666	29684	12652.5	0.0862	258.6926
2016	¸£½¨	0.66	102250	3882632	40526601	28810.58	0.66	237016	16297	4449.2	0.1118	157.225
2016	½­Î÷	1.69	34924	1797561	31368046	18499	1.69	221092	15832	12665.3	0.0741	125.6789
2016	É½¶«	1.15	241761	14150035	163134209	68024.49	1.15	507591	50387	22509.9	0.1172	281.0293
2016	ºÓÄÏ	0.89	132731	4096962	61154137	40471.79	0.89	402055	37875	14255.6	0.0891	134.6458
2016	ºþ±±	1.42	96340	4459622	67132019	32665.38	1.42	274787	21537	8193.4	0.1073	220.4536
2016	ºþÄÏ	0.64	86440	3929647	80984709	31551.37	0.64	298757	16263	5319.8	0.0985	252.8091
2016	¹ã¶«	0.45	423730	16762749	286714109	80854.91	0.45	938261	29464	5609.8	0.0831	294.569
2016	¹ãÎ÷	1.11	19402	827248	19808824	18317.64	1.11	193186	22847	6938	0.0822	88.8401
2016	º£ÄÏ	0.75	2688	79819	1265915	4053.2	0.75	44097	2667	330.5	0.0861	26.8803
2016	ÖØÇì	0.81	47392	2374859	50143454	17740.59	0.81	202061	9246	2343.7	0.083	234.6978
2016	ËÄ´¨	0.88	60146	2572607	30447284	32934.54	0.88	352826	20287	11764.6	0.0856	79.109
2016	¹óÖÝ	1.01	15774	556853	5752002	11776.73	1.01	100720	18219	7753	0.093	45.4015
2016	ÔÆÄÏ	0.99	17166	741847	6284487	14788.42	0.99	181089	16134	13121.6	0.0703	29.877
2016	Î÷²Ø	1.22	208	4003	78690	1151.41	1.22	6143	139	425.7	0.1717	11.7315
2016	ÉÂÎ÷	1.64	45362	1844216	12364855	19399.59	1.64	166565	16119	8647.8	0.1014	64.625
2016	¸ÊËà	1.63	12610	509228	3031098	7200.37	1.63	66325	13010	5091.3	0.0853	35.9023
2016	Çàº£	2.19	1750	77940	379404	2572.49	2.19	27275	5640	14669.2	0.0541	7.9733
2016	ÄþÏÄ	3.19	5686	239624	2026821	3168.59	3.19	33949	9553	3618.2	0.0672	43.0139
2016	ÐÂ½®	3.24	7310	390946	4745506	9649.7	3.24	93907	17681	8530	0.0803	39.5071
2017	±±¾©	2.38	52719	2690851.2	41192830.9	28014.94	2.38	133188	3604	630.3	0.2039	299.7535
2017	Ìì½ò	0.38	57881	2411417.7	40949316.8	18549.19	1.38	90790	8581	1495.4	0.1839	405.9762
2017	ºÓ±±	1.68	79135	3509683.7	46623293.6	34016.32	1.68	253685	74624	32721.4	0.0942	129.1392
2017	É½Î÷	1.86	31757	1122322.9	15434764.8	15528.42	1.86	135057	37483	34162.5	0.0751	74.6714
2017	ÄÚÃÉ¹Å	2.61	23243	1082639.6	11244703.8	16096.21	2.61	104251	32698	27952.5	0.0976	68.1904
2017	ÁÉÄþ	0.92	49463	2749477.3	36962036.5	23409.24	0.92	237971	32445	27465.6	0.0786	124.0829
2017	¼ªÁÖ	0.60	21056	749958.4	27746956.9	14944.53	0.60	121464	10048	5143.4	0.1094	203.0427
2017	ºÚÁú½­	0.81	24046	825853.8	6824812.1	15902.68	0.81	138121	10975	7069.6	0.1018	43.7024
2017	ÉÏº£	0.53	88967	5399952.8	100681517.6	30632.99	0.53	211951	13152	1630.5	0.1351	444.0531
2017	½­ËÕ	0.83	455468	18338831.7	285790191.6	85869.76	0.83	575196	53757	12002.5	0.134	445.8818
2017	Õã½­	0.87	333646	10301446.6	211501500	51768.26	0.87	453935	25551	4485.3	0.107	437.0123
2017	°²»Õ	1.84	103598	4361174.8	88430765	27018	1.84	233838	29538	12002.2	0.0981	321.1252
2017	¸£½¨	0.69	105533	4487933.8	44766789.3	32182.09	0.69	238279	16561	5461.6	0.1236	171.9802
2017	½­Î÷	1.52	45082	2216865.2	38571745.7	20006.31	1.52	189362	15778	12340.9	0.092	177.357
2017	É½¶«	1.31	239170	15636785.2	181263978	72634.15	1.31	499884	50374	23925.4	0.1265	315.6899
2017	ºÓÄÏ	1.43	123619	4722542	70958862.6	44552.83	1.43	409107	37291	15684.7	0.0964	153.5629
2017	ºþ±±	1.19	94241	4689376.8	75234883.3	35478.09	1.19	272694	21276	8112.2	0.1174	249.054
2017	ºþÄÏ	0.63	94228	4617716.2	85857213.3	33902.96	0.63	300563	16159	4354.1	0.1056	267.4041
2017	¹ã¶«	0.41	457342	18650313.2	348630304.6	89705.23	0.41	882020	29063	6340	0.0978	380.0101
2017	¹ãÎ÷	0.90	16163	935995.6	22492207.3	18523.26	0.90	198144	21446	6503.3	0.0819	99.4819
2017	º£ÄÏ	1.21	1971	74814.9	1306517.6	4462.54	1.21	44081	2865	437.4	0.0942	27.5734
2017	ÖØÇì	1.14	56416	2799985.8	53227015.7	19424.73	1.14	200677	9271	1943.2	0.0917	251.1996
2017	ËÄ´¨	0.83	71968	3010846.4	36830599.9	36980.22	0.83	362438	19710	13756.4	0.0934	93.0292
2017	¹óÖÝ	1.60	18786	648576.1	6055567.9	13540.83	1.60	118017	19699	9353	0.0921	41.1752
2017	ÔÆÄÏ	0.86	21393	885587.7	8086166.1	16376.34	0.86	185112	15852	13725.2	0.0763	37.6645
2017	Î÷²Ø	2.07	202	3186	94172.6	1310.92	2.07	7176	144	382.5	0.1702	12.2264
2017	ÉÂÎ÷	1.44	44672	1963696.7	17148933.6	21898.81	1.44	175955	16202	10080.7	0.1083	84.796
2017	¸ÊËà	1.16	10096	466911.6	3461052.2	7459.9	1.16	64514	13034	5333.9	0.09	41.7589
2017	Çàº£	1.55	1799	83275.6	1027045.4	2624.83	1.55	27115	5722	12996	0.0573	22.4082
2017	ÄþÏÄ	2.44	6392	291101.4	3352269.4	3443.56	2.44	30735	9453	4877	0.0764	74.3881
2017	ÐÂ½®	3.53	6191	400467.8	3938875.3	10881.96	3.53	101291	18844	9223.4	0.0841	30.4493
2018	±±¾©	2.39	46929	2740102.7	41366175.3	30319.98	2.39	94000	3672	806.8	0.3079	420.0504
2018	Ìì½ò	0.91	53280	2528761	38556643	18809.64	0.91	62607	8491	1571.6	0.2588	530.5766
2018	ºÓ±±	1.51	68956	3819915.7	52288698	36010.27	1.51	214297	76020	37309.2	0.1099	159.5987
2018	É½Î÷	2.58	27228	1312531.1	19413024.6	16818.11	2.58	103329	37355	31103.9	0.0979	113.006
2018	ÄÚÃÉ¹Å	2.86	15777	1033594.4	10282645.1	17289.22	2.86	79224	33611	24531.2	0.1259	74.8556
2018	ÁÉÄþ	0.99	53133	3006013.9	45567573.6	25315.35	0.99	179027	32551	27629.3	0.1058	190.4942
2018	¼ªÁÖ	0.70	11124	575014.9	13474958.3	15074.62	0.70	86059	9995	4813.9	0.1495	133.5912
2018	ºÚÁú½­	1.25	13110	605680.1	5613764.4	16361.62	1.25	102966	11081	6782.3	0.1354	46.4601
2018	ÉÏº£	0.81	88016	5548768.1	97967289.9	32679.87	0.81	149244	13110	1831.4	0.199	596.6863
2018	½­ËÕ	1.20	455530	20245195.4	284250383.1	92595.4	1.20	447714	54784	11226.5	0.1802	553.313
2018	Õã½­	1.10	394147	11473921.2	233081590.9	56197.15	1.10	326334	25868	4415.1	0.1576	653.5916
2018	°²»Õ	2.12	106744	4973027.4	95323849.8	30006.82	2.12	179136	29517	12330.1	0.1358	431.3624
2018	¸£½¨	0.87	120723	5249416.9	53008984.3	35804.04	0.87	187775	16926	5647.4	0.1702	252.0065
2018	½­Î÷	1.55	67394	2677714	45117849.9	21984.78	1.55	153354	15970	11624.5	0.1215	249.34
2018	É½¶«	1.30	236515	14184975.4	152465038.4	76469.67	1.30	385717	51365	20720.8	0.167	333.0367
2018	ºÓÄÏ	0.97	128054	5289250	76882016.8	48055.86	0.97	300697	37749	15369.9	0.1358	217.2936
2018	ºþ±±	1.13	105041	5255193.9	88629722.7	39366.55	1.13	205583	21629	8048.5	0.1673	376.7298
2018	ºþÄÏ	0.97	102800	5167217.3	76162441.7	36425.78	0.97	217602	16214	6308	0.1517	317.1803
2018	¹ã¶«	0.46	621950	21072031.4	393760562.9	97277.77	0.46	615964	29460	5827.2	0.1494	604.6212
2018	¹ãÎ÷	1.27	17228	891031.1	18335850.9	20352.51	1.27	154768	20213	7226.4	0.1117	100.6315
2018	º£ÄÏ	0.80	1971	113707.5	1053103.2	4832.05	0.80	28400	3046	423.9	0.1516	33.0435
2018	ÖØÇì	1.08	61956	2992091.1	42163130.1	20363.19	1.08	124191	9453	2668.9	0.1494	309.3096
2018	ËÄ´¨	0.87	77848	3423923.2	35763416.6	40678.13	0.87	237862	19270	13217.9	0.1505	132.2855
2018	¹óÖÝ	1.43	20041	762279.7	7469914.1	14806.45	1.43	77422	20776	7949.8	0.1395	70.3725
2018	ÔÆÄÏ	1.15	24048	1070171.5	9288302.7	17881.12	1.15	124364	16032	14295.3	0.1156	60.0442
2018	Î÷²Ø	1.83	326	8624.9	181066.7	1477.63	1.83	4007	150	390.5	0.3249	39.8178
2018	ÉÂÎ÷	1.48	39315	2165553.8	20333648.2	24438.32	1.48	116335	16489	8846.4	0.1725	143.5273
2018	¸ÊËà	1.90	8026	476151.3	2751331.1	8246.07	1.90	47565	12861	5659.5	0.1248	41.6332
2018	Çàº£	1.65	1157	67715.8	1232661.8	2865.23	1.65	18932	5765	13466.6	0.0751	32.2986
2018	ÄþÏÄ	2.86	7060	369910.2	4826467.1	3705.18	2.86	25513	9478	3779.2	0.0956	124.4884
2018	ÐÂ½®	3.58	5806	448778.8	4328588.7	12199.08	3.58	72533	19438	8417.8	0.1215	43.1179
2019	±±¾©	2.42	44241	2851858.7	52201988.4	35371.28	2.42	110903	3668	759.4	0.3067	452.6297
2019	Ìì½ò	0.82	45685	2134320.2	38466200.9	14104.28	0.82	71390	8573	1567.5	0.173	471.802
2019	ºÓ±±	1.46	76096	4385826.3	64847323.6	35104.52	1.46	235181	75400	36113.3	0.1013	187.0448
2019	É½Î÷	2.56	27478	1380812.7	19892632	17026.68	2.56	114436	36570	31220.7	0.0934	109.1641
2019	ÄÚÃÉ¹Å	2.83	15001	1183624.6	11274431.1	17212.53	2.83	87671	34108	25421.2	0.1169	76.5923
2019	ÁÉÄþ	0.93	52104	3102481.8	42835980.9	24909.45	0.93	199175	33172	27803.4	0.0958	164.6582
2019	¼ªÁÖ	0.67	11849	684086.4	26275923.3	11726.82	0.67	94739	10033	4858.5	0.107	239.6774
2019	ºÚÁú½­	1.09	15054	714862.2	7336239.9	13612.68	1.09	114000	11173	6919.9	0.1031	55.5383
2019	ÉÏº£	0.80	80694	5906504	101409491.2	38155.32	0.80	170008	13063	1786.9	0.2064	548.5808
2019	½­ËÕ	1.15	508375	22061580.8	301019390.4	99631.52	1.15	493145	55781	11300.6	0.1778	537.317
2019	Õã½­	1.11	451752	12742260.3	260993703.8	62351.74	1.11	358865	26129	4438.1	0.1601	670.1904
2019	°²»Õ	2.01	124491	5765370.5	96985530.3	37113.98	2.01	200769	29753	12408.7	0.1528	399.2308
2019	¸£½¨	0.78	126089	5985139.2	57893118.5	42395	0.78	204398	17074	5069.9	0.1871	255.5513
2019	½­Î÷	1.53	85032	3202150.6	63281504	24757.5	1.53	170379	16050	11645.8	0.125	319.4832
2019	É½¶«	1.25	198205	12109485.3	134800845.4	71067.53	1.25	426624	52206	21230.5	0.1421	269.5689
2019	ºÓÄÏ	0.99	140361	6087152.7	67883527.4	54259.2	0.99	334679	37766	15189.9	0.14	175.1224
2019	ºþ±±	1.15	115743	5865142.5	97076661.8	45828.31	1.15	229701	21957	8022	0.1765	373.8309
2019	ºþÄÏ	0.98	106946	5931484.9	81053560.1	39752.12	0.98	242660	16001	6008.4	0.1502	306.2444
2019	¹ã¶«	0.43	642490	23148565.5	429700648.3	107671.07	0.43	705064	29666	5810.2	0.1454	580.253
2019	¹ãÎ÷	1.22	22102	1044742.2	18382400.9	21237.14	1.22	167820	19982	7136.5	0.1089	94.2983
2019	º£ÄÏ	0.79	1779	108154.4	935497.6	5308.93	0.79	32731	2711	425.7	0.148	26.0815
2019	ÖØÇì	1.02	62424	3358917.7	43654108.8	23605.77	1.02	142339	9438	2570.3	0.1529	282.8304
2019	ËÄ´¨	0.86	78289	3878571.9	42118321.5	46615.82	0.86	272462	19172	13060.1	0.153	138.2316
2019	¹óÖÝ	1.44	23164	910206	8188301.7	16769.34	1.44	88327	20038	7901	0.1442	70.4272
2019	ÔÆÄÏ	1.04	29440	1297740.9	9395450.7	23223.75	1.04	140868	16046	13946.4	0.1359	54.9889
2019	Î÷²Ø	1.50	264	5573.6	230104.2	1697.82	1.50	4728	157	396.2	0.3215	43.5678
2019	ÉÂÎ÷	1.50	42983	2408037.2	25660429	25793.17	1.50	132628	16531	9117.4	0.163	162.1238
2019	¸ÊËà	1.72	8547	505544.3	5527138.2	8718.3	1.72	53043	12898	5609.9	0.1218	77.2474
2019	Çàº£	1.63	2379	93712	1233887.1	2965.95	1.63	21040	5794	13684.6	0.0732	30.4521
2019	ÄþÏÄ	2.87	8073	415733.1	4476886.4	3748.48	2.87	27474	9592	3879.7	0.0915	109.3372
2019	ÐÂ½®	3.54	4698	441346.9	5571410.1	13597.11	3.54	80096	19633	8244.7	0.1259	51.5993
